# Supplementary material for: CHD-18 g-modulated Pseudomonas taxa support poplar salt tolerance
Source: ISME J. 2026 May 28;20(1):wrag138. doi: 10.1093/ismejo/wrag138 (PMC13332713; doi:10.1093/ismejo/wrag138)
Supplement: Supplementary_material_wrag138 [file supplementary_material_wrag138.zip]

Archive with 3 entries (3 files):
- SI Materials and Methods-no track 26.5.27.pdf
- Supplementary_Data_26.5.27_wrag138.xlsx
- Supplementary_Information-no_track-26.5.27_wrag138.pdf
